# Supplementary material for: A Versatile Illumination System for Real-Time Terahertz Imaging
Source: Sensors (Basel). 2020 Jul 17;20(14):3993. doi: 10.3390/s20143993 (PMC7412008; doi:10.3390/s20143993)
Supplement: Supplementary file 1 [file sensors-20-03993-s001.zip]

Archive with 5 entries (5 files):
- Supplementary materials/Video S1.gif
- Supplementary materials/Video S2.gif
- Supplementary materials/Video S3.gif
- Supplementary materials/Video S4.gif
- Supplementary materials/Video S5.gif
